# Supplementary material for: Rapamycin directly activates lysosomal mucolipin TRP channels independent of mTOR
Source: PLoS Biol. 2019 May 21;17(5):e3000252. doi: 10.1371/journal.pbio.3000252 (PMC6528971; doi:10.1371/journal.pbio.3000252)
Supplement: S1 Data — (XLSX) [file pbio.3000252.s008.xlsx]

## Sheet: Fig. 1D
mTRPML1 overexpression
Rap (uM)	0	1	2.5	5	10	25	50
	0	0	0.0401248	0.106226	0.239289	0.461989	0.532851
	0	0.0265545	0.0596228	0.262861	0.446279	0.90422	1.02891
	0	0	0.0384337	0.0977373	0.201911	0.866342	1.1096
	0	9.13588e-05	0.0479484	0.123888	0.390912	1.29803	1.32864
MEAN	0	0.00666147	0.0465324	0.147678	0.319598	0.882647	1
SE	0	0.00663105	0.00483053	0.0387786	0.0587604	0.170839	0.168097
n	4	4	4	4	4	4	4

## Sheet: Fig. 1L
Rap (20uM)	TRPML1	TRPML1-Va	TRPML2	TRPML3	TPC2
	20.413	0.953	2.38932	1.0388	1.25031
	15.7687	0.921	4.62315	0.991419	0.80148
	17.9824	1.195	1.78802	0.897363	0.975055
	35.5248
	15.4344
	41.2651
MEAN	24.3981	1.023	2.9335	0.975861	1.00895
SE	4.54663	0.0864947	0.862476	0.0415636	0.130669
n	6	3	3	3	3

## Sheet: Fig. 2D
TRPML1 overexpression
(10uM)	Rap	Tem	Eve	Zota	Defo	Seco	Torin
	21.055	11.864	5.121	0.9652	0.9954	1.242	1.0507
	8.11791	17.359	2.581	0.8814	1.037	0.7937	0.8553
	7.59932	8.231	4.837	1.032	0.8922	0.99	0.9961
	17.3707	14.26	3.052	1.009			0.988
	15.434	10.032	3.289	0.8433
	33.265			1.12
	13.0759
	25.158
	7.082
	40.383
MEAN	18.8541	12.3492	3.776	0.97515	0.974867	1.00857	0.972525
SE	3.56457	1.60177	0.506168	0.0414856	0.0430425	0.129746	0.0414812
n	10	5	5	6	3	3	4

## Sheet: Fig. 2G
mTRPML1 overexpression
Rap (10uM)	mTOR WT	mTOR D2357
	7.74959	8.65885
	7.31174	9.50551
	9.37729	7.34414
		5.32358
MEAN	8.14621	7.70802
SE	0.628385	0.910723
COUNT	3	4

## Sheet: Fig. 3F
(uM)	Rap-TRPML1							Mean	SE	n
0	0	0	0	0	0	0		0		6
0.73	-0.00054947	-0.00054947	-0.000834325	-0.000834325	0.00114	0.00114		-7.96583e-05	0.000390691	6															-7.96583e-05	0.000390691	-0.00137	0.00171	0.000979186	5e-06	-0.00116	0.000707429
1.56	0.00102	-0.00108	0.00296	0.00801	0.00957	0.0058		0.00438	0.00169	6															0.0034	0.000640921	0.00338	0.000915664	0.01146	0.00338	0.0016	0.00227
3.125	0.000944616	-0.000807816	0.01017	0.01003	-0.00381	0.00518		0.00362	0.00237	6															0.00899	0.00121	0.00869	0.00194	0.0198	0.000950949	0.00284	0.00106
6.25	0.0135	0.01637	0.01342	0.01713	0.00581	0.00571		0.01199	0.00206	6															0.01725	0.00186	0.01361	0.00231	0.03518	0.00191	0.00233	0.00146
12.5	0.02504	0.02109	0.02336	0.0246	0.01256	0.01244		0.01985	0.00239	6															0.03027	0.00222	0.0278	0.00385	0.06691	0.00454	0.0059	0.0018
25	0.05259	0.05162	0.03485	0.03351	0.02976	0.02688		0.0382	0.00455	6															0.05497	0.00513	0.05399	0.00377	0.07327	0.00218	0.01657	0.00209
50	0.09419	0.10032	0.05565	0.05925	0.06417	0.06044		0.07234	0.008	6															0.1	0.00831	0.10658	0.00233	0.07498	0.000145792	0.03077	0.00238
100	0.08641	0.09029			0.06287	0.06489		0.07612	0.00712	4															0.12927	0.00651	0.14202	0.00304	0.07248	0.00133	0.04867	0.00354
200	0.07781	0.0843			0.04564	0.05139		0.06478	0.00956	4															0.14024	0.00858	0.15549	0.00101	0.08317	0.00283	0.0193	0.00215
																									0.14349	0.00206	0.157	0.000632456	0.08317	0.00283	0.03333	0.00351
																									0.14349	0.00206	0.157	0.000632456	0.08317	0.00283	0.03333	0.00351
	Tem-TRPML1
0	0	0	0	0	0	0		0		6
0.73	-0.00595	-0.00595	0.00344	0.00344	-0.00161	-0.00161		-0.00137	0.00171	6
1.56	0.00292	0.00381	0.00218	0.000128263	0.00449	0.00677		0.00338	0.000915664	6
3.125	0.00619	0.00945	0.00508	0.00306	0.015	0.01333		0.00869	0.00194	6
6.25	0.01677	0.01358	0.00972	0.00437	0.01833	0.01887		0.01361	0.00231	6
12.5	0.03302	0.02964	0.01539	0.01706	0.03853	0.03314		0.0278	0.00385	6
25	0.06112	0.06146	0.04138	0.04313	0.05977	0.05706		0.05399	0.00377	6
50	0.11201	0.11461	0.0996	0.10548	0.10239	0.10537		0.10658	0.00233	6
100	0.13671	0.12944	0.14654	0.1488	0.14432	0.14633		0.14202	0.00304	6
200	0.15411	0.15335	0.15969	0.1561	0.15649	0.15321		0.15549	0.00101	6
	Zota-TRPML1
0	0	0	0	0				0		4
0.73	0.00921	0.00921	0.0094	0.0094				0.00931	5.42547e-05	4
1.56	0.01712	0.02558	0.01746	0.02609				0.02156	0.00247	4
3.125	0.00636	0.01291	0.00649	0.01317				0.00973	0.00191	4
6.25	0.01387	0.01243	0.01415	0.01268				0.01328	0.000426618	4
12.5	0.01446	0.02042	0.01475	0.02083				0.01762	0.00174	4
25	0.02542	0.01895	0.02593	0.01933				0.02241	0.00189	4
50	0.02046	0.02377	0.02087	0.02425				0.02234	0.000974687	4
100	0.01493	0.01427	0.01523	0.01456				0.01475	0.000209574	4
200	0.02473	0.02371	0.02522	0.02418				0.02446	0.000328078	4
	fk506+TRPML1
0	0	0	0	0				0		4
0.73	-0.00158	-0.00239	-0.00176	6.10583e-05				-0.00142	0.000522507	4
1.56	0.00416	-0.00518	0.00245	-0.001				0.000109371	0.00206	4
3.125	0.000300963	-0.00511	0.000286746	0.00501				0.000120591	0.00207	4
6.25	-0.00785	-0.00278	-0.00416	0.00105				-0.00344	0.00184	4
12.5	-0.00565	-0.00754	0.000696943	-0.00112				-0.0034	0.00192	4
25	-0.00125	0.00775	0.00165	0.00828				0.00411	0.00234	4
50	0.01075	0.01565	0.00239	0.00651				0.00882	0.00284	4
100	0.02036	0.0059						0.01313	0.00723	4
200	-0.03899	-0.04252						-0.04076	0.00176	4

## Sheet: Fig. 4B
TFEB-GFP	Ctrl	Ctrl ML1 OE	Rap	Rap ML1 OE	Tem	Tem ML1 OE	Eve	Eve ML1 OE	Zota	Zota ML1 OE	Defo	Defo ML1 OE	Seco	Seco ML1 OE
nuc/cyt	0.341	1.131	0.34	1.072	0.431	1.462	0.164	1.618	0.268	0.264	0.263	0.362	0.368	0.398
	0.276	0.152	0.378	1.432	0.425	1.894	0.129	1.725	0.389	0.243	0.264	0.268	0.402	0.375
	0.196	0.13	0.4	1.264	0.521	1.756	0.648	1.649	0.425	0.346	0.325	0.274	0.389	0.324
	0.25	0.15	0.521	2.574	0.287	1.265	0.123	1.687	0.426	0.364	0.347	0.264	0.365	0.394
	0.325	0.164	0.58	2.631	0.426	1.168	1.623	1.574	0.316	0.321	0.372	0.285	0.301	0.314
	0.215	0.98	0.183	3.214	0.348	1.328	0.128	1.572	0.298	0.346	0.265	0.326	0.198	0.319
	0.21	0.165	0.167	1.562	0.294	1.754	0.264	1.745	0.364	0.278	0.248	0.342	0.345	0.327
	0.236	0.15	0.421	3.526	0.263	1.863	0.168	1.746	0.264	0.298	0.249	0.35	0.316	0.385
	0.204	0.148	0.13	2.945	0.456	1.269	0.143	1.615	0.287	0.312	0.364	0.333	0.367	0.329
	0.198	0.237	0.321	1.163	0.248	1.954	0.198	1.645	0.264	0.324	0.346	0.342	0.341	0.374
	0.285	0.134	0.42	1.264	0.268	1.732	0.214	1.697	0.267	0.33	0.328	0.351	0.31	0.354
	0.276	0.17	0.62	0.872	0.246	1.328	0.24	1.698	0.264	0.364	0.342	0.298	0.308	0.365
	0.304	0.196	0.136	0.942	0.416	1.259	0.165	1.584	0.265	0.324	0.316	0.275	0.36	0.378
	0.276	0.154	0.148	1.223	0.382	1.765	0.135	1.745	0.274	0.322	0.321	0.316	0.31	0.364
	0.312	0.184	0.435	1.532	0.354	1.428	0.102	1.586	0.264	0.32	0.292	0.344	0.349	0.317
	0.296	0.139	0.146	1.36	0.396	1.724	0.124	1.594	0.241	0.354	0.287	0.321	0.375	0.319
	0.1658	0.247	0.145	1.455	0.421	1.965	0.194	1.592	0.264	0.316	0.206	0.287	0.364	0.385
	0.328	0.121	0.152	1.876	0.326	1.204	0.146	1.624	0.256	0.349	0.28	0.264	0.342	0.319
	0.32736	1.08576	0.126	0.802	0.41376	1.3152	0.15744	1.55328	0.287	0.346	0.25248	0.34752	0.35328	0.38208
	0.26496	0.14592	0.3264	1.14512	0.408	1.81824	0.12384	1.656	0.25728	0.25344	0.25344	0.25728	0.38592	0.36
	0.19012	0.1261	0.36288	1.07472	0.50537	1.90332	0.62856	1.59953	0.37344	0.23328	0.31525	0.26578	0.37733	0.31428
	0.2425	0.1455	0.388	3.22608	0.27839	1.22705	0.11931	1.63639	0.41225	0.33562	0.33659	0.25608	0.35405	0.38218
	0.3185	0.16072	0.50537	2.49678	0.41748	1.14464	1.39054	1.54252	0.41322	0.35308	0.36456	0.2793	0.29498	0.30772
	0.2107	0.9604	0.5684	2.57838	0.34104	1.30144	0.12544	1.54056	0.30968	0.31458	0.2597	0.31948	0.19404	0.31262
	0.2079	0.58335	0.17934	3.14972	0.29106	1.73646	0.26136	1.72755	0.29204	0.33908	0.24552	0.33858	0.34155	0.32373
	0.23364	0.1485	0.16533	1.34638	0.26037	1.86437	0.17632	1.82854	0.36036	0.27522	0.24651	0.3465	0.31284	0.48115
	0.20604	0.11948	0.41679	1.49074	0.46056	1.38369	0.14443	1.63115	0.26136	0.29502	0.34764	0.33633	0.37067	0.23229
	0.19998	0.83937	0.1313	2.97445	0.25048	1.67054	0.19998	1.81145	0.28987	0.31512	0.32946	0.34542	0.34441	0.37774
	0.2907	0.20668	0.32421	1.17463	0.27336	1.86664	0.21828	1.73094	0.26664	0.32724	0.29456	0.45802	0.3162	0.36108
	0.18152	0.8584	0.4284	1.29928	0.25092	1.35456	0.2448	1.76196	0.27234	0.3366	0.34884	0.25396	0.21416	0.3723
	0.31312	0.20188	0.6324	0.88944	0.42848	1.29677	0.18995	1.53152	0.26928	0.37128	0.22548	0.28325	0.2708	0.38934
	0.28428	0.15862	0.14008	1.05526	0.39346	1.81795	0.13905	1.81735	0.27295	0.33372	0.33063	0.30548	0.3193	0.37492
	0.41824	0.68968	0.15244	1.26569	0.36108	1.66056	0.11404	1.61772	0.28222	0.33166	0.49784	0.35088	0.55598	0.35334
	0.29008	0.13622	0.4437	2.16464	0.38808	1.82952	0.12152	1.56212	0.26928	0.3264	0.28126	0.31458	0.4675	0.31262
	0.162484	0.24206	0.14308	1.8228	0.41258	1.9577	0.19012	1.56016	0.23618	0.34692	0.20188	0.28126	0.26672	0.3773
	0.37472	0.11979	0.1421	0.9259	0.32274	1.19096	0.13454	1.60776	0.25872	0.30968	0.2772	0.26136	0.33858	0.31581
	0.26134	0.85826	0.15048	0.85724					0.25344	0.34551
	0.24338	0.68338	0.12852	2.16404					0.29274	0.35292
Mean	0.260931	0.347949	0.302585	1.73185	0.360145	1.56827	0.26632	1.65035	0.29806	0.32151	0.300662	0.311196	0.338564	0.351958
SE	0.00971829	0.0531834	0.0267125	0.131286	0.0130755	0.0469978	0.0547065	0.0140364	0.00887435	0.0054371	0.00957116	0.00716828	0.0110736	0.00696592
n	38	38	38	38	36	36	36	36	38	38	36	36	36	36

## Sheet: Fig. 4D
TFEB-GFP	Ctrl	Ctrl ML1 OE	Tem	Tem ML1 OE	ML-SI3	ML-SI3 ML1 OE	Tem ML-SI3	Tem MLSI3 ML1 OE
nuc/cyt	0.218	0.364	0.521	1.623	0.263	0.306	0.562	0.406
	0.267	0.316	0.534	1.687	0.287	0.352	0.574	0.524
	0.325	0.287	0.527	1.547	0.238	0.387	0.598	0.429
	0.364	0.264	0.425	1.925	0.31	0.319	0.524	0.43
	0.426	0.297	0.468	1.725	0.334	0.451	0.416	0.472
	0.389	0.23	0.53	1.634	0.302	0.462	0.498	0.416
	0.374	0.481	0.497	1.523	0.281	0.279	0.305	0.527
	0.267	0.497	0.426	1.504	0.297	0.368	0.619	0.519
	0.286	0.432	0.487	1.562	0.296	0.472	0.537	0.602
	0.245	0.486	0.43	1.437	0.264	0.46	0.582	0.435
	0.42	0.325	0.386	1.02	0.271	0.374	0.519	0.591
	0.238	0.375	0.582	1.613	0.321	0.351	0.517	0.37
	0.201	0.316	0.514	1.625	0.325	0.27	0.516	0.386
	0.199	0.374	0.364	1.987	0.319	0.294	0.524	0.359
	0.203	0.395	0.379	1.792	0.241	0.379	0.511	0.426
	0.052	0.316	0.391	1.387	0.298	0.372	0.587	0.482
	0.168	0.308	0.372	1.429	0.274	0.321	0.631	0.406
	0.197	0.264	0.384	1.348	0.264	0.299	0.517	0.488
	0.234	0.287	0.416	1.56	0.202	0.315	0.589	0.415
	0.333	0.267	0.475	1.389	0.234	0.305	0.502	0.309
	0.20928	0.34944	0.50016	1.25808	0.25248	0.29376	0.53952	0.38976
	0.25632	0.30336	0.51264	1.71952	0.27552	0.33792	0.55104	0.50304
	0.31525	0.27839	0.51119	1.50059	0.23086	0.37539	0.58006	0.41613
	0.35308	0.25608	0.41225	1.86725	0.3007	0.30943	0.50828	0.4171
	0.41748	0.29106	0.35864	1.8905	0.32732	0.44198	0.40768	0.46256
	0.38122	0.2254	0.5194	1.70132	0.29596	0.45276	0.48804	0.40768
	0.37026	0.47619	0.49203	1.40777	0.27819	0.27621	0.30195	0.52173
	0.26433	0.49203	0.42174	1.28896	0.29403	0.36432	0.61281	0.51381
	0.28886	0.43632	0.49187	1.57762	0.29896	0.47672	0.54237	0.60802
	0.24745	0.49086	0.4343	1.35137	0.26664	0.4646	0.58782	0.43935
	0.4284	0.3315	0.39372	1.022	0.27642	0.38148	0.52938	0.60282
	0.24276	0.3825	0.59364	1.632	0.32742	0.35802	0.52734	0.3774
	0.20703	0.32548	0.52942	1.87375	0.33475	0.2781	0.53148	0.39758
	0.20497	0.38522	0.37492	1.73761	0.32857	0.30282	0.53972	0.36977
	0.20706	0.4029	0.38658	1.92584	0.24582	0.38658	0.52122	0.43452
	0.05096	0.30968	0.28318	1.45726	0.29204	0.36456	0.57526	0.47236
	0.16464	0.30184	0.36456	1.40042	0.26852	0.31458	0.61838	0.39788
	0.19503	0.26136	0.58016	1.33452	0.26136	0.29601	0.51183	0.48312
	0.23868	0.29274	0.42432	1.2912	0.20604	0.3213	0.60078	0.4233
	0.33966	0.27234	0.5045	1.82078	0.23868	0.3111	0.51204	0.31518
Mean	0.269718	0.343642	0.454931	1.55938	0.280532	0.356091	0.530375	0.448628
SE	0.0147092	0.0125101	0.0115335	0.0369655	0.00544661	0.00987024	0.0113227	0.011733
n	40	40	40	40	40	40	40	40

## Sheet: Fig. 4E
TFEB-GFP	Ctrl	Ctrl ML1 OE	Tem	Tem ML1 OE	BAPTA-AM	BAPTA-AM ML1 OE	Tem BAPTAAM	Tem BAPTAAM ML1 OE
nuc/cyt	0.436	0.426	0.426	1.52	0.426	0.42	0.524	0.501
	0.578	0.389	0.562	1.765	0.521	0.375	0.526	0.49
	0.63	0.532	0.621	1.625	0.624	0.368	0.562	0.471
	0.435	0.567	0.675	1.534	0.63	0.316	0.426	0.425
	0.635	0.542	0.721	1.468	0.687	0.426	0.475	0.412
	0.467	0.621	0.764	1.564	0.524	0.429	0.49	0.752
	0.532	0.538	0.645	1.624	0.589	0.468	0.389	0.624
	0.432	0.756	0.534	1.678	0.487	0.438	0.624	0.589
	0.634	0.326	0.621	1.728	0.432	0.398	0.524	0.56
	0.533	0.487	0.549	1.765	0.429	0.348	0.635	0.573
	0.542	0.862	0.65	1.55	0.327	0.397	0.523	0.587
	0.521	0.367	0.72	1.678	0.387	0.452	0.574	0.516
	0.463	0.42	0.345	1.865	0.398	0.321	0.512	0.534
	0.489	0.875	0.654	1.92	0.402	0.359	0.46	0.625
	0.462	0.724	0.625	1.321	0.435	0.428	0.472	0.556
	0.614	0.325	0.589	1.432	0.416	0.497	0.521	0.521
	0.346	0.319	0.702	1.654	0.524	0.395	0.598	0.573
	0.364	0.426	0.635	1.352	0.598	0.412	0.524	0.463
	0.436	0.337	0.692	1.958	0.523	0.418	0.634	0.428
	0.489	0.345	0.594	1.685	0.449	0.462	0.475	0.529
	0.41856	0.30896	0.40896	1.3592	0.40896	0.4032	0.50304	0.48096
	0.55488	0.32344	0.53952	1.6944	0.50016	0.36	0.50496	0.4704
	0.6111	0.81604	0.60237	1.57625	0.60528	0.35696	0.54514	0.45687
	0.32095	0.54999	0.65475	1.48798	0.6111	0.30652	0.41322	0.41225
	0.6233	0.83116	0.70658	1.33864	0.67326	0.41748	0.4655	0.40376
	0.45766	0.60858	0.74872	1.83272	0.51352	0.42042	0.4802	0.73696
	0.52668	0.53262	0.63855	1.60776	0.58311	0.46332	0.38511	0.61776
	0.32768	0.74844	0.52866	1.66122	0.48213	0.43362	0.61776	0.58311
	0.64034	0.43026	0.62721	1.74528	0.43632	0.40198	0.52924	0.5656
	0.53833	0.49187	0.55449	1.78265	0.43329	0.35148	0.64135	0.57873
	0.59284	0.87924	0.663	1.381	0.33354	0.40494	0.53346	0.59874
	0.63142	0.27434	0.7344	1.81156	0.39474	0.46104	0.58548	0.52632
	0.46689	0.3326	0.35535	1.92095	0.40994	0.33063	0.52736	0.55002
	0.55367	0.90125	0.67362	1.9776	0.41406	0.36977	0.4738	0.64375
	0.47124	0.63648	0.6375	1.44942	0.4437	0.43656	0.48144	0.56712
	0.61172	0.3185	0.57722	1.40136	0.40768	0.48706	0.51058	0.51058
	0.36828	0.36162	0.68796	1.66492	0.51352	0.3871	0.58604	0.56154
	0.32036	0.62174	0.62865	1.33848	0.59202	0.40788	0.51876	0.45837
	0.44472	0.29674	0.70584	1.89416	0.53346	0.42636	0.64668	0.43656
	0.63878	0.31919	0.65088	1.7587	0.45798	0.47124	0.4845	0.53958
Mean	0.503935	0.519176	0.616206	1.63426	0.488894	0.405614	0.522541	0.535699
SE	0.0155452	0.0309089	0.0156393	0.029885	0.0145227	0.00751557	0.0105649	0.0128301
n	40	40	40	40	40	40	40	40

## Sheet: Fig. 4F
TFEB-GFP	ctrl	Ctrl ML2 OE	Tem	Tem ML2 OE
nuc/cyt	0.234	0.301	0.345	1.805
	0.264	0.316	0.268	2.001
	0.258	0.374	0.416	2.014
	0.751	0.264	0.387	1.862
	0.195	0.416	0.462	1.628
	0.364	0.488	0.521	1.432
	0.378	0.267	0.536	1.619
	0.329	0.219	0.519	1.347
	0.333	0.286	0.505	1.755
	0.324	0.343	0.519	1.206
	0.451	0.328	0.603	1.364
	0.416	0.379	0.402	1.384
	0.284	0.264	0.375	1.629
	0.267	0.291	0.316	1.634
	0.285	0.235	0.512	1.887
	0.362	0.216	0.585	1.66
	0.241	0.234	0.561	1.434
	0.226	0.252	0.533	1.409
	0.258	0.361	0.607	1.362
	0.267	0.317	0.613	1.293
	0.22464	0.28896	0.61506	1.21806
	0.25344	0.30336	0.41004	1.39128
	0.25026	0.36278	0.38625	1.61568
	0.72847	0.25608	0.3312	1.87787
	0.1911	0.40768	0.25728	1.7328
	0.35672	0.47824	0.40352	1.92096
	0.37422	0.26433	0.37539	1.95358
	0.32571	0.21681	0.45276	1.80614
	0.33633	0.28886	0.51058	1.39544
	0.32724	0.34643	0.53064	1.40336
	0.46002	0.33456	0.51381	1.90281
	0.42432	0.38658	0.51005	1.33353
	0.29252	0.27192	0.52419	1.27055
	0.27501	0.29973	0.32548	1.68302
	0.2907	0.2397	0.52224	1.92474
	0.35476	0.21168	0.5733	1.6268
	0.23618	0.22932	0.54978	1.37332
	0.22374	0.24948	0.52767	1.99391
	0.26316	0.36822	0.61914	1.38924
	0.27234	0.32334	0.62526	1.31886
Mean	0.323697	0.306976	0.478716	1.59642
SE	0.0185983	0.0109613	0.0162058	0.0397922
n	40	40	40	40

## Sheet: Fig. 4G
TFEB-GFP	CTRL			Tem			ML-SA1
nuc/cyt	non-trans	ml3 oe		non-trans	ml3 oe		non-trans	ml3 oe
	0.185	0.168		0.346	0.621		0.128661	1.44022
	0.163	0.153		0.502	0.634		0.404543	1.75174
	0.254	0.142		0.367	0.503		0.292047	1.86795
	0.267	0.166		0.642	0.542		0.174278	0.935939
	0.172	0.157		0.402	0.572		0.506484	2.76538
	0.16	0.137		0.61	0.516		0.357597	1.45504
	0.106	0.149		0.572	0.534		0.239239	1.54559
	0.284	0.137		0.513	0.621		0.396429	1.3034
	0.265	0.186		0.526	0.642		0.217363	1.40509
	0.165	0.176		0.555	0.425		0.395528	0.853835
	0.198	0.205		0.436	0.419		0.18229	1.26827
	0.177	0.186		0.419	0.505		0.103101	1.95641
	0.137	0.203		0.427	0.477		0.0939327	1.29414
	0.204	0.215		0.448	0.489		0.241386	1.47438
	0.237	0.264		0.522	0.436		0.0856015	1.27265
	0.287	0.186		0.603	0.421		0.294425	1.26527
	0.263	0.175		0.423	0.532		0.336354	1.37572
	0.175	0.236		0.492	0.536		0.31767	1.46787
	0.163	0.217		0.421	0.542		0.398932	1.24218
	0.187	0.219		0.389	0.549		0.243317	1.798
	0.1776	0.16128		0.33216	0.59616		0.122	1.0824
	0.15648	0.14688		0.48192	0.60864		0.416	0.838
	0.24638	0.13774		0.35599	0.48791		0.451	1.58191
	0.25899	0.16102		0.62274	0.52574		0.136	0.90786
	0.16856	0.15386		0.39396	0.56056		0.516	2.61007
	0.1568	0.13426		0.5978	0.50568		0.469	1.22594
	0.10494	0.14751		0.56628	0.52866		0.114	1.13013
	0.28116	0.13563		0.50787	0.61479		0.382	2.10363
	0.26765	0.18786		0.53126	0.64842		0.199	2.01914
	0.16665	0.17776		0.56055	0.42925		0.462	0.862373
	0.20196	0.2091		0.44472	0.42738		0.096	1.78364
	0.18054	0.18972		0.42738	0.5151		0.092	1.99554
	0.14111	0.20909		0.43981	0.49131		0.103	1.03296
	0.21012	0.22145		0.46144	0.50367		0.536	1.96861
	0.24174	0.26928		0.53244	0.44472		0.083	0.980997
	0.28126	0.18228		0.59094	0.41258		0.368	2.43997
	0.25774	0.1715		0.41454	0.52136		0.418	1.1482
	0.17325	0.23364		0.48708	0.53064		0.104	1.25319
	0.16626	0.22134		0.42942	0.55284		0.431	0.96702
	0.19074	0.22338		0.39678	0.55998		0.108	1.81396
Mean	0.201973	0.183789		0.479752	0.524535		0.275379	1.48711
SE	0.00808301	0.00567375		0.0131643	0.0105015		0.0233596	0.0764033
n	40	40		40	40		40	40

[truncated: 24 more sheets: Fig. 5B, Fig. 5C, Fig. 5E, Fig. 5F, Fig. 5G, Fig. 6C, Fig. 6E, Fig.6G, S2G Fig, S2H Fig, S2I Fig, S2J Fig, S4E Fig, S4G Fig, S5C Fig, S5D Fig, S5F Fig, S5G Fig, S6G Fig, S6I Fig …]
